# Supplementary material for: Synthesis, Physicochemical Properties, and Ion Recognition Ability of Azulene-Based Bis-(Thio)Semicarbazone
Source: Molecules. 2024 Dec 29;30(1):83. doi: 10.3390/molecules30010083 (PMC11721881; doi:10.3390/molecules30010083)
Supplement: Supplementary file 1 [file molecules-30-00083-s001.zip]

Archive with 1 entries (1 files):
- molecules-3326368-supplementary.pdf
